# Supplementary material for: An autonomous TCR signal-sensing switch influences CD4/CD8 lineage choice in mice
Source: Commun Biol. 2022 Jan 21;5:84. doi: 10.1038/s42003-022-02999-5 (PMC8783009; doi:10.1038/s42003-022-02999-5)
Supplement: Supplementary file 3 — Supplementary Data 1 [file 42003_2022_2999_MOESM3_ESM.xlsx]

## Sheet: Fig.1D
Total	CD4D sil/CD4D sil				CD4o/CD4ThPOK Sil				CD4o/CD4o				WT
DP	81	67	78		6.8	5.4	6.9		0	0	0		85	78	82
CD4	12	12	14		6.1	7.1	4.4		0	0	0		8.9	8.5	6.9
CD8	0	0	0		65	60	56		83	70	75		2	1.5	1.4
Immature	CD4D sil/CD4D sil			CD4o/CD4ThPOK Sil			CD4o/CD4o			WT
DP	15	21	14	11	19	15	0	0	0	16	14	12
CD4	62	70	59	36	40	32	0	0	0	64	60	65
CD8	0	0	0	21	25	19	48	52	42	7.4	5.2	12
MATURE
	CD4D sil/CD4D sil			CD4o/CD4ThPOK Sil			CD4o/CD4o			WT
DP	15	26	24	1.7	4.2	3.3	0	0	0	0	1	1.7
CD4	65	72	57	36	40	32	0	0	0	68	70	72
CD8	0	0	0	57	50	55	68	61	70	19	26	23
LN	CD4D sil/CD4D sil			CD4o/CD4ThPOK Sil			CD4o/CD4o			WT
CD4	63	58	55	39	45	42	0	0	0	77	78	70
DP	10	38	36	0	0	2.7	0	0	0	0	0.5	0
CD8	0	1.3	2	54	50	48	83	81	80	19	25	28

## Sheet: Fig2B_x0009_
	TOTAL
B		CD4+/+ b2m-/-			CD4ThPOK Sil/+ b2m-/-			CD4ThPOK Sil/CD4ThPOK Sil b2m-/-
	DP	85	84	83	85	88	90	37	42	45
	CD4	2.7	2.9	3.2	2.6	3	2.9	2.6	1.8	2.2
	CD8	0.5	0.7	0.8	1	0.7	0.4	43	45	47
	Immature
		CD4+/+ b2m-/-			CD4ThPOK Sil/+ b2m-/-			CD4ThPOK Sil/CD4ThPOK Sil b2m-/-
	DP	2.1	3	2.5	7.9	5.4	3.8	18	16	20
	CD4	85	82	87	87	95	82	56	59	54
	CD8	0	0.1	0	0.2	0.5	0.2	1.6	3.9	2.6
	Mature
		CD4+/+ b2m-/-			CD4ThPOK Sil/+ b2m-/-			CD4ThPOK Sil/CD4ThPOK Sil b2m-/-
	DP	1	0.7	0.5	0.4	0.4	0.6	6.8	5.9	4.9
	CD4	85	83	86	97	90	93	72	76	73
	CD8	0.2	0.8	0.6	0.2	0.5	0.6	5	2.7	4.3
	LN	CD4+/+ b2m-/-			CD4ThPOK Sil/+ b2m-/-			CD4ThPOK Sil/CD4ThPOK Sil b2m-/-
	CD4	86	87	86	97	98	93	88	85	88
	CD8	2.5	3.1	2	0.2	0.5	0.6	5.5	5.2	6.7
	DP	0.8	0.3	0.7	0.2	0.3	0.3	2.6	2.8	4.2

## Sheet: Fig 3b-D
	Total
		WT			ThPOK CD4 Sil-/-
	DP	80	79.3	72	80	79.6	85
	CD4	6	5.3	5.8	6	5	5.2
	CD8	2	1.5	1.6	2	1.8	1.5
	DN	6	5	5.5	4	3.5	5
	Immature	WT			ThPOK CD4 Sil-/-
B	CD4	73	74	68	64.4	70	69
	CD8	9.7	10	11	9.6	10	11
	DP	4.8	6.6	4.5	5	6.4	5.8
	Mature	WT			ThPOK CD4 Sil-/-
	CD4	63	67	66	54	57	55
	CD8	27	30	25	30	29	27
	DN	3.2	0.8	2.2	3	3.5	3.8
C	LN	WT			ThPOK CD4 Sil-/-
	CD4	60	69	65	55	58	60
	CD8	22	25	30	27	25	30
D	QPCR
		WT						ThPOK CD4 Sil-/-
	DP	23	26	27	24			200	150	220	185
	CD4+CD8lo	278	251	260	270			150	128	185	109
	CD4+CD69+	500	550	583	545			205	189	178	190
	CD4+CD69-	340	309	320	334			181	198	200	209
	CD8+CD69+	8	20	8.8	4.8			34	29	12	22
	CD8+CD69-	20	30	2.2	9.9			50	60	27	20
	CD4 LN	198	198	189	210			52	75	68	100
	CD8 LN	30	20	19	23			17	10	4.3	15

## Sheet: Fig 4 A-B
A	TOTAL
		b2m-/-			ThPOK CD4 Sil-/- B2m-/-
	DP	80	85	86	82	88	85
	CD4	6.5	6.2	6.5	4.7	5.5	5.8
	CD8	0	0.3	0.2	0.4	0.5	0.3
	DN	3.6	3.7	3.2	2.7	2.5	2.8
	Immature	B2m-/-			ThPOK CD4 Sil-/- B2m-/-
	DP	9.6	7.8	8.9	8.4	7.9	7.3
	CD4	76	78	76	76	78	75
	CD8	0	0.3	0.2	0.9	1.2	1
	Mature	B2m-/-			ThPOK CD4 Sil-/- B2m-/-
	DP	9.6	2.6	8.9	5.4	1.2	7.7
	CD4	76	78	77.2	84	83	80
	CD8	0	0.3	0.2	8.1	12	10
	LN	B2m-/-			ThPOK CD4 Sil-/- B2m-/-
	CD4	86	87	82	97	95	98
	CD8	0	0.1	0	2.6	4.8	6
B	TOTAL
		MHCII-/-			ThPOK CD4 Sil-/- MHCII-/-
	DP	80	85	86	82	84	85
	CD4	1.3	1.5	1	3.5	3.6	3.8
	CD8	2	1.4	2.1	1.7	1.8	2
	DN	2.6	2.9	3.2	2.7	2.5	2.8
	Immature
		MHCII-/-			ThPOK CD4 Sil-/- MHCII-/-
	DP	26	28	27	24	28	25
	CD4	10	13	8	24	23	29
	CD8	19	15	21	14	16	13.7
	MATURE	MHCII-/-			ThPOK CD4 Sil-/- MHCII-/-
	DP	8.3	1.9	0.7	1	1.7	2.1
	CD4	3.8	2	3.7	30	34	31
	CD8	65	58	60	44	42	45
	LN
		MHCII-/-			ThPOK CD4 Sil-/- MHCII-/-
	CD4	8.3	5.5	3.8	17	19	22
	CD8	75	72	78	63	65	68

## Sheet: Fig.5 D E. H I
D	Total	QC48-/-								QK27-/-								WT
	DP	79.5	81.8	78.3	82.4	82.6	84.3	81.2	75.7	81.3	82.5	77.6	79.2	80.5	81.7	83.3	83.6	77.5	78.8	80.4	81.7	82.5	81	81.3	77
	CD4	8.5	7.5	8.3	10	9.3	8	8.5	9.73	8	7.9	8.5	7.5	8.3	8.2	8.5	7.8	6.5	6.6	6	6	6.5	6.8	5.8	6.5
	CD8	0.7	0.3	0.4	0.8	0.3	0.5	0.1	0.2	0.8	0.3	0.5	0.1	0.3	0.7	0.4	0.5	2.3	2.2	2.4	1.6	2.2	2.4	2.3	2.16667
	DN	2	5.1	3.8	4.5	1.8	2	1.9	4	5.3	4.5	4.5	3.2	2.8	2.5	1.7	5.7	3.3	1.8	3.2	4	1.9	3.7	3.8	4
	Immature	QC48-/-								QK27-/-								WT
	CD4	80.6	81.4	81.1	82.8	83	87.6	86.2	82.7	75.7	75.8	78.3	79.1	74.8	73.7	82.7	84.4	70	70.6	72.5	73.1	71.8	67.5	71	62.4
	CD8	0.7	0.3	1	3	1.3	2	1	0.3	0.8	0.3	0.5	0.1	0.3	0.7	0.4	0.5	9.5	8	9.3	9.5	9	13.7	13	15.4
	DP	9	10	9.5	10	15	17	7.7	8.6	5.3	5	4.5	3.7	3.1	2.5	1.7	5.8	12.8	17.4	13.5	15	14.3	14.8	16.3	16
	DN	0.7	0.9	0.8	0.6	0.7	0.5	0.9	0.6	6	5.3	3.1	6.5	4	6.2	2.3	4.2	0.1	0.2	3.5	0.3	2.2	0.4	0.2	0.5
	Mature	QC48-/-								QK27-/-								WT
	CD4	80.2	81.8	80.7	82.4	83.2	87.9	85.5	82.8	76.2	75.8	77.7	79.2	74.6	73.3	82.8	84.1	66.5	70.6	66.2	64.7	68.2	63.5	71	62.4
	CD8	0.7	0.3	1.6	3	1.3	2.71	2.7	3.9	0.8	0.9	0.9	0.1	0.7	0.3	0.4	0.6	28.5	20.9	23.9	27.5	22	28.3	23	22.8
	DP	8.8	10	9.5	4	6	2	7.9	9.2	16.8	14.8	12.3	16.5	12.2	13.8	14.6	12.6	4.5	4.1	1.7	2	4.7	3.2	4	7.6
	DN	0.7	0.9	0.8	0.6	0.7	0.5	0.9	0.6	6	4.8	2.5	0.8	3.7	6.2	2.3	4.2	0.1	0.2	3	0.3	1.6	1.8	0.6	3
E	LN	QC48-/-								QK27-/-								WT
	CD4	92.5	90.1	94.9	89.5	92.7	91.4	92.6	95.2	94.6	90.3	92.6	90.9	93.2	89.1	94.6	93.8	79.1	74.6	64.6	70.2	71.7	67.5	78	76
	CD8	1.8	3.8	0.7	2.8	0.6	2.1	2.4	1.6	1.3	1.9	1	2.6	2.4	5.5	1.4	1.1	17	19.3	27.6	24.7	22.5	25.3	19	21.7
H	TOTAL	QC48-/-MHC II-/-								QK27-/-MHC II-/-								WT MHC II-/-
	DP	86.2	82.6	85.7	82	83.2	84.6	86.2	81.8	81.5	82.7	87.6	82.3	80	83.6	82.8	83.5	85.3	83.6	79.5	83.7	83.4	83.8	81	81.5
	CD4	2.5	3	2.4	3.4	2.7	2.3	2.5	2.8	2.5	3	2.4	2.6	2.6	2.8	2.1	2.6	0.9	0.5	0.6	1.1	1.2	1	1.2	1.1
	CD8	0.2	0.1	0.3	0.8	0.3	0.5	0.1	0.3	0.2	0.3	0.4	0.1	0.3	0.3	0.4	0.5	1.3	1.8	2	1.3	1.5	0.8	0.9	1.2
	DN	2	1.2	3.8	1.8	1.8	1.7	1.9	4	5.3	3.5	3	3.6	2.8	2.5	1.7	6	3.1	1.8	5.4	4	2.3	3.7	5.1	3.8
	Immature	QC48-/-MHC II-/-								QK27-/-MHC II-/-								WT MHC II-/-
	CD4	35.2	40	32.7	38	39.7	42.1	45.5	30.8	20.8	23.9	34.4	25.7	18.3	22.5	34.8	25.2	5.2	7.9	5	4.7	8.7	7.8	6.6	6.5
	CD8	0.3	0.6	0.2	0.3	0.3	0.1	0.3	0.2	0.1	0.5	0.3	0.1	0.3	0.3	0.3	0.1	12.6	17	9.3	17.7	20.2	14.3	9.1	10.3
	DP	57.7	51.8	60.2	55	53.1	49.6	47.2	61.7	70	67.3	58	65.2	72.6	68.3	58.3	64.7	70.1	62.5	79.2	59.1	63	68.5	80.3	79
	Mature	QC48-/-MHC II-/-								QK27-/-MHC II-/-								WT MHC II-/-
	CD4	57.2	52.4	61.1	54.4	52.7	50.2	46.7	61.8	41.3	42.7	51.4	34.4	43.7	38.1	34.8	38.9	2.7	4.2	4.8	10.2	8.6	9.7	9.2	6.5
	CD8	0.3	0.6	0.2	0.3	0.5	0.1	0.3	0.4	0.1	0.3	0.3	0.1	0.3	0.25	0.3	0.1	70.3	68.6	66.4	62.9	66.6	72.1	55	45.2
	DP	33.1	39.7	32.3	38.3	39.5	42.6	44.7	30.2	48.3	45.8	37.7	53.2	46.5	51.1	53.8	48.9	19.2	16.7	18.8	21.8	14.5	18.4	24.7	37.8
	DN	1.5	2.3	1.4	1.5	2.3	2.7	2.4	1.8	0.2	0.1	0.3	0.2	0.3	0.2	0.3	0.1	2	1.3	1.2	0.3	2.1	0.2	1.4	1.2
I	LN	QC48-/- MHC II-/-								QK27-/- MHC II-/-								WT MHC II-/-
	CD4	63.3	70.5	70.2	65.4	60.2	67.8	63.3	70	53.8	50.5	48.5	63.2	55.3	58.4	52	55.9	8.3	3.7	10.2	7.7	4	1.6	1.6	4.4
	CD8	12.3	7	4.7	10.1	15.3	5.8	12.3	6.9	18.2	19.6	15	11.4	14.8	13.6	17.2	14.8	73.9	85.6	70.4	73.8	81.7	93.2	91.8	85

## Sheet: Fig 6 B-C
B	Total	ThPOK Sil CD4 Runx/ThPOK Sil CD4 Runx			ThPOK Sil D Runx-/-			WT
	DP	77	79	82	76	84	74	75	84	82
	CD4	10	11	9	12	9.4	10	8.3	11	10
	CD8	0.9	0.8	1	0.3	0.5	0.2	1.7	1.8	2.4
	DN	1.7	4.4	1.3	3.7	2.5	3.9	4.8	2.8	4.1
	Mature	ThPOK Sil CD4 Runx/ThPOK Sil CD4 Runx			ThPOK Sil D Runx-/-			WT
	DP	6.3	7.8	5.8	1.8	7.4	8.3	3.3	1.9	6.2
	CD4	77	80	58	82	75	77	72	73	74
	CD8	7.2	6.8	5.6	1.1	0.1	1.3	15	17	16
	LN	ThPOK Sil CD4 Runx/ThPOK Sil CD4 Runx			ThPOK Sil D Runx-/-			WT
	CD4	85	86	83	98	89	96	63	73	68
	CD8	12	10	12	0.1	0.5	2.2	30	27	25
C	total	ThPOK Sil CD4 Runx/ThPOK Sil CD4 Runx OT1+ Rag-/-			WT OT1+ Rag-/-
	CD4	17	20	15	20	17	10
	CD8	3.1	3.6	2.3	13	13	14
	Mature	ThPOK Sil CD4 Runx/ThPOK Sil CD4 Runx OT1+ Rag-/-			WT OT1+ Rag-/-
	CD4	18	17.2	15	6.8	2.7	4.1
	CD8	3.2	5.2	5.6	76	78	74
	LN	ThPOK Sil CD4 Runx/ThPOK Sil CD4 Runx OT1+ Rag-/-			WT OT1+ Rag-/-
	CD4	10	9.6	15	0.1	3	1.7
	CD8	76	70	75	97	95	95

## Sheet: Fig 7 C-D
C	Total	WT								QK9-/-								QW82-/-								QY53-/-
	DP	78	79	80	82	83	86	81	77	65	70	68	67	63	68	67	76	88	83	88	87	82	82	85	84	83	84	82	83	86	81	84	82
	CD4	6.5	6.6	6.8	5.8	6.3	6.5	5.8	6.5	19	17	15	18	19	16	19	14	5.2	4.5	4.3	5.7	4.2	6.8	5.1	4.7	7.8	7.8	7.9	7.3	7.3	8.2	6.9	8.5
	CD8	2.3	2.2	2.5	1.7	2.2	1.8	2.3	1.8	0.1	0.3	0.3	0.2	0.3	0.5	0.1	0.3	0.1	0.3	0.2	0.1	0.3	0.2	0.4	0.3	0.1	0.2	0.3	0.1	0.3	0.2	0.3	0.2
	DN	3.2	1.6	3.2	3.9	1.9	1.5	3.8	3.7	7.2	5.1	6.5	6.9	5.6	6.2	8	4.6	2.8	2.3	2.5	3.8	2.8	2.5	1.7	2.6	2.9	3.1	4.2	2.9	3.5	3.4	1.9	2
	Immature	WT								QK9-/-								QW82-/-								QY53-/-
	CD4	70	71	73	73	75	77	71	79	93	94	91	92	94	91	94	93	57	55	52	65	62	67	62	59	83	85	79	84	82	88	81	85
	CD8	9.5	13	9.3	9.5	8.8	8.1	13	6.8	0.1	0.3	1.3	3.2	0.2	0.3	0.3	0.2	0.4	0.5	0.2	0.6	0.4	0.4	0.5	0.2	1.2	1.3	1.8	0.5	0.8	2	1.5	2.7
	DP	13	14	14	15	14	13	16	13	4.5	2.3	6.4	4.9	5.2	6	3.6	4.1	35	37	40	25	27	23	31	32	13	10	15	13	14	9.5	15	12
	Mature	WT								QK9-/-								QW82-/-								QY53-/-
	CD4	67	71	66	65	69	64	71	62	93	94	95	93	94	96	92	96	78	78	80	75	76	79	81	78	91	92	90	93	92	94	91	90
	CD8	25	25	24	28	27	28	23	29	0.1	0.3	1.1	2.7	0.2	0.3	0.3	0.2	0.4	0.5	0.2	0.6	0.4	0.4	0.5	0.2	0.3	0.2	1.8	0.5	0.8	0.1	0.4	0.3
	DP	4.5	4.2	1.8	1.8	4.7	3.2	4	7.6	1.7	2.3	1.2	2.1	1.2	1.3	2.1	1	15	14	11	16	14	10	10	14	6.8	5.2	4.9	3.2	3.5	4.9	7.2	7.5
D	LN	WT								QK9-/-								QW82-/-								QY53-/-
	CD4	80	75	73	70	72	68	72	76	93	94	91	92	94	96	94	95	61	64	52	59	62	63	62	59	90	92	92	94	89	88	86	89
	CD8	17	20	25	25	23	25	24	22	1.3	0.3	1	1.2	0.2	1.4	0.2	0.2	10	11	10	13	9.2	8.1	11	12	1.5	1.3	1.8	0.5	0.8	2.2	2.6	2.7
	DP	0.7	0.9	0.8	0.6	0.7	0.9	0.4	0.6	0.1	0.3	0.8	3	0.2	0.3	0.3	0.2	2.9	3.2	4.3	2.1	6.2	6.5	3.8	3.5	0.1	0.7	0.5	13	0.9	0.8	0.7	1.1

## Sheet: Fig8
	MHCII-/-
C	Total	WT								QK9-/-								QW82-/-								QY53-/-
	DP	85	84	80	84	83	84	81	82	86	88	85	88	83	84	86	84	88	84	89	87	87	86	86	84	85	84	84	86	84	82	87	84
	CD4	0.9	0.5	0.6	1.1	1.2	0.8	1	1.1	4.2	3.7	3.4	5.4	3.7	4.5	5.8	4.5	3.9	4.5	4.2	3.6	4.8	4.2	3.8	3.8	3.9	3.8	4.1	3.2	4.4	3.9	3.7	3.8
	CD8	1.3	1.8	2	1.3	1.5	1	0.9	1.1	0.2	0.1	0.3	0.8	0.3	0.5	0.1	0.2	0.8	0.8	1.2	0.9	0.8	1	0.9	1.1	0.1	0.3	0.2	0.2	0.4	0.3	0.1	0.3
	DN	2.7	1.8	5.4	4.3	2.3	4.2	5.1	3.8	1.8	2.7	3.8	2.9	3.2	3.5	1.9	3.6	2.6	1.9	5.4	3.7	2.3	4.5	5.1	4.3	3.1	1.9	5.4	3.7	2.3	4.2	5.1	3.8
	Immature	WT								QK9-/-								QW82-/-								QY53-/-
	CD4	9.5	2.5	4.7	10	9	7.8	6.6	6.5	66	68	60	70	69	59	69	62	70	63	65	62	70	63	65	65	70	63	69	68	63	69	66	67
	CD8	13	9.8	9.3	18	20	14	9.1	10	0.3	0.3	0.2	0.3	0.3	0.1	0.3	0.3	12	14	12	13	12	14	12	15	0.8	0.3	0.5	1	0.9	0.7	0.6	0.8
	DP	70	81	79	59	63	69	80	79	29	32	33	22	24	31	30	32	13	16	10	12	13	16	10	14	18	30	21	21	26	23	24	23
	Mature
		QK9-/-								QW82-/-								QY53-/-								WT
	CD4	84	89	81	88	87	85	86	85	63	69	67	63	67	60	65	61	76	78	71	80	77	75	78	75	2.7	4.3	4.8	10	8.7	10	9.3	6.5
	CD8	0.3	0.3	0.3	0.1	0.3	0.3	0.3	0.1	23	18	19	22	15	22	20	27	1.1	2	1.5	0.9	1.3	1.4	0.8	0.9	70	69	67	63	67	72	55	45
	DP	10	7.2	13	7.8	11	10	6.8	9.3	6.4	5.7	5.2	10	8.8	9	7.2	4.8	14	12	17	10	13	16	16	12	19	17	19	22	15	18	25	38
		WT								QK9-/-								QW82-/-								QY53-/-
D	LN	8.3	3.7	10	1.6	3.7	1.6	1.8	3.7	57	60	54	63	60	67	63	70	54	50	48	60	55	55	52	50	65	68	70	72	64	63	60	61
	CD8	74	86	70	93	82	93	92	85	10	11	14	9	12	5.6	7.5	7	28	27	32	25	21	27	25	29	11	8.8	6.4	8.3	14	15	12	13
	DP	13	6.6	10	3.9	7.8	3.7	4.2	10	2.7	3.4	7.3	6.9	6.1	4.2	5.9	2.6	12	10	9.5	11	12	11	13	12	4.1	4.9	2.8	3.5	7	5.5	3.9	4.6

## Sheet: Fig 9_x0009_
D	Total	RJ59-/-								RS59-/-								WT
	DP	80	82	78	82	83	84	80	76	81	83	78	79	80	82	83	84	88	88	85	82	83	84	81	88
	CD4	5.8	6.6	5.5	6.3	6.5	5.8	5.5	5.9	7.9	7.9	8.4	7.5	8.3	8.2	8.5	7.8	6.5	5.6	6	5.5	6.5	7.2	5.8	6.5
	CD8	3.2	2.9	2.8	2.9	2.6	3.4	2.2	2.5	3.2	4.2	2.5	2.8	3.2	3.5	2.6	3.4	2.3	1.3	2.3	2.2	2.2	2.4	2.3	2.2
	DN	1.7	1.3	3.8	4.5	1.8	1.7	1.9	4.2	5.3	5.3	4.5	3.9	3.2	2.5	1.7	5.5	3.4	1.7	3.2	3.7	1.9	3.7	3.8	3.7
	immature	Rj59-/-								RS59-/-								WT
	CD4	53	56	52	50	50	48	54	53	76	71	70	68	65	64	66	67	70	71	73	73	75	68	71	78
	CD8	18	18	19	20	21	23	15	16	6.6	8.8	8.7	11	12	13	12	4.6	9.5	8	9.3	9.5	9.2	8.3	9.4	6.8
	DP	21	16	17	19	15	23	20	22	11	13	11	12	13	12	8.5	8.6	13	17	14	15	14	15	16	13
	Mature	RJ59-/-								RS59-/-								WT
	CD4	36	39	41	42	38	40	45	43	56	52	55	52	49	48	45	51	67	71	66	65	69	64	71	62
	CD8	28	29	27	25	29	27	24	26	30	34	28	32	34	33	31	25	24	21	24	23	22	28	23	23
	DP	13	14	13	12	16	15	13	12	6.5	4.6	7	4.5	8.4	6	9.2	14	4.5	4	1.9	2.3	5.3	2.6	3.9	8.3
E	LN	RJ59-/-								RS59-/-								WT
	CD4	44	38	40	42	39	43	40	45	77	75	78	76	74	67	65	70	80	75	65	70	72	68	78	76
	CD8	49	48	51	51	47	46	49	50	18	23	21	19	20	26	28	25	17	20	28	25	23	25	19	22

## Sheet: Supll Fig.4 A-B
A	Total	CD4ThPOKSil/silANDRAG-/- b/k			CD4+/+ AND RAG-/- b/k
	DP	5.2	3	6	10	15	16
	Int	7.2	8.8	7.8	10	12	8.5
	CD4	47	50	55	46	50	53
	CD8	16	20	18	6.9	10	5.7
	CD4lo	3.7	5.5	5.4	0.9	0.5	0.4
	Immature	CD4ThPOKSil/silANDRAG-/- b/k			CD4+/+ AND RAG-/- b/k
	CD4	95	90	92	88	89	85
	CD8	0	0	0	1	0.8	0.6
	mature	CD4ThPOKSil/silANDRAG-/- b/k			CD4+/+ AND RAG-/- b/k
	CD4	84	90	92	93	87	95
	CD8	3	1.3	0.8	4.4	5.3	6.8
B	total	CD4ThPOK Sil/+ MHCII-/-			CD4ThPOK Sil/CD4ThPOKSil MHCII-/-
	DP	85	88	90	20	25	18
	CD4	0.5	0.7	0.6	0.3	0.5	0.3
	CD8	2.6	2.8	2.4	53	59	48
	Int	2.3	3.2	2.5	3.1	3.5	2.6
	Mature	CD4ThPOK Sil/+ MHCII-/-			CD4ThPOK Sil/CD4ThPOKSil MHCII-/-
	DP	0.5	5.8	0.8	6.2	2.5	1.2
	CD4	1.6	1.9	5.8	0.3	2.7	5.2
	CD8	87	85	92	90	96	88
	PBL	CD4ThPOK Sil/+ MHCII-/-			CD4ThPOK Sil/CD4ThPOKSil MHCII-/-
	DP	1.8	4.3	3.5	1.7	3.1	2.8
	CD4	0	0	0	0	0	0
	CD8	86	84	92	90	92	88

[truncated: 1 more sheets: Suppl Fig. 5]
